# Supplementary material for: A ZEB1/p53 signaling axis in stromal fibroblasts promotes mammary epithelial tumours
Source: Nat Commun. 2019 Jul 19;10:3210. doi: 10.1038/s41467-019-11278-7 (PMC6642263; doi:10.1038/s41467-019-11278-7)
Supplement: Supplementary file 3 — Source Data [file 41467_2019_11278_MOESM3_ESM.xlsx]

## Sheet: Fig. 1b
	Luminal	Adjacent	HER2+	Adjacent	TNBC	Adjacent
Positve	43	10	11	2	26	4
Negative	55	88	11	20	21	43

## Sheet: Fig. 1c
ZEB1 expression levels in breast normal stroma	ZEB1 expression levels in breast tumor stroma
-0.835985	0.707098
0.216397	0.0544018
-0.138399	0.657485
0.096421	0.124974
0.634841	1.3631
-0.255327	0.95529
-0.863019	0.182943
0.17258	0.434674
-0.198714	-0.134125
0.073649	-0.0111384
0.142721	1.10936
0.275371	0.804595
	0.640481
	0.565663
	0.526751
	0.580013
	0.498924
	0.476651
	0.271855
	0.656422
	0.466307
	-0.156802
	0.0761317
	1.37596
	0.883979
	1.19274
	0.482779
	0.0456532
	0.57109
	0.0760248
	-0.0208895
	0.65611
	0.424493
	0.4646
	1.12224
	0.160687
	-0.300854
	0.383024
	0.385136
	0.371697
	0.754824
	-0.301301
	0.11305
	0.0757405
	-0.337762
	0.420755
	1.03554
	-0.0270163
	0.0588347
	0.878414
	1.19275
	0.918762
	0.491991
	0.342735
	-0.127599
	-0.13237
	0.368901
	-0.185044
	-0.14193
	0.4793
	0.332978
	-0.101622
	0.0386373
	0.690782
	1.19165
	0.7242
	0.928159
	0.183791
	0.402261
	0.482547
	1.14894
	0.925505
	0.418413
	0.740323
	1.04456
	0.0652335
	0.474929
	1.17214
	0.809007
	-0.220763
	-0.0538226
	0.415854
	-0.0520718
	0.312136
	1.05094
	0.448495
	0.45856
	0.435811
	0.5343
	0.706956
	1.17778
	1.1658
	0.739409
	0.946051
	0.597625
	0.350321
	0.168344
	0.0936578
	-0.199203
	-0.362227
	-0.173765
	0.418043
	0.379147
	1.78079
	1.50479
	0.627822
	1.08683
	0.411889
	0.436458
	-0.0177247
	-0.372705

## Sheet: Fig. 1d
ZEB1 expression levels in breast tumor stroma (Grade 1)	ZEB1 expression levels in breast tumor stroma (Grade 2)	ZEB1 expression levels in breast tumor stroma (Grade 3)
0.0760248	0.657485	0.707098
-0.0208895	0.124974	0.0544018
0.0757405	0.182943	1.3631
-0.337762	0.434674	0.95529
0.0936578	-0.134125	1.10936
-0.199203	-0.0111384	0.804595
	0.565663	0.640481
	0.526751	0.580013
	0.476651	0.498924
	0.271855	0.656422
	0.65611	0.466307
	0.424493	-0.156802
	0.160687	0.0761317
	-0.300854	1.37596
	0.383024	0.883979
	0.385136	1.19274
	0.371697	0.482779
	0.754824	0.0456532
	0.878414	0.57109
	1.19275	0.4646
	-0.13237	1.12224
	0.368901	-0.301301
	-0.101622	0.11305
	0.0386373	0.420755
	0.690782	1.03554
	1.19165	-0.0270163
	0.183791	0.0588347
	0.402261	0.918762
	0.925505	0.491991
	0.418413	0.342735
	0.740323	-0.127599
	1.04456	-0.185044
	0.0652335	-0.14193
	0.474929	0.4793
	-0.220763	0.332978
	-0.0538226	0.7242
	0.415854	0.928159
	-0.0520718	0.482547
	0.312136	1.14894
	1.05094	1.17214
	0.350321	0.809007
	0.168344	0.448495
	-0.362227	0.45856
	-0.173765	0.435811
	0.418043	0.5343
	0.379147	0.706956
	0.627822	1.17778
	1.08683	1.1658
	-0.0177247	0.739409
	-0.372705	0.946051
		0.597625
		1.78079
		1.50479
		0.411889
		0.436458

## Sheet: Fig. 1e
Sample ID	Year	Recurrence	ZEB1 expression
E1973	6	0	low
E1174	6	0	low
E1125	5	1	high
E1317	5	0	high
E1830	5	0	low
E1551	5	0	high
E1257	1	0	low
E1056	4	1	low
E1467	6	0	high
E1808	4	1	high
E1542	4	0	high
E1277	0	0	high
E1752	4	0	low
E1659	0	0	low
E1677	5	0	low
E1525	4	0	low
E1696	6	0	low
E1527	7	0	low
E1751	4	0	low
E1859	6	0	low
E1900	6	0	high
E1923	4	0	low
E1672	1	0	high
E1745	5	0	high
E1792	2	1	high
E1469	5	0	low
E1843	4	0	high
E1197	3	0	low
E1292	4	0	low
E1314	4	0	high
E1188	4	0	low
E1223	5	0	high
E1239	5	0	high
E1116	4	0	high
E1217	3	1	high
E1199	4	0	low
E1901	2	0	high
E1634	3	0	low
E1417	3	0	low
E1228	2	0	high
E1647	3	0	high
E1383	1	1	high
E1531	2	0	low
E1897	2	1	high
E1957	4	0	high
E1715	2	0	high
E1084	3	0	low
E1423	3	0	high
E1998	3	0	low
E1902	3	0	low
E1529	2	0	low
E1227	3	1	high
E1668	2	0	low

## Sheet: Fig. 1f
good-outcome tumor stroma	poor-outcome tumor stroma
0.707098	1.37596
0.0544018	0.883979
0.657485	1.19274
0.124974	1.14894
1.3631	0.5343
0.95529	0.946051
0.182943	1.78079
0.434674	1.50479
-0.134125
-0.0111384
1.10936
0.804595
0.640481
0.565663
0.526751
0.476651
0.271855
0.656422
0.466307
-0.156802
0.0761317
0.0456532
0.57109
0.0760248
-0.0208895
0.65611
0.424493
0.4646
1.12224
0.160687
-0.300854
0.383024
0.385136
0.371697
0.754824
-0.301301
0.11305
0.0757405
-0.337762
0.420755
1.03554
-0.0270163
0.0588347
0.878414
1.19275

## Sheet: Fig. 1g
Sample ID	OS_month	OS_event	ZEB1_status			Sample ID	OS_month	OS_event	ZEB1_status
TCGA-A1-A0SH	47.21	0	ZEB1_high			TCGA-A1-A0SH	47.21	0	ZEB1_high
TCGA-A1-A0SI	20.86	0	ZEB1_high			TCGA-A1-A0SI	20.86	0	ZEB1_high
TCGA-A2-A0CL	99.05	0	ZEB1_high			TCGA-A2-A0CL	99.05	0	ZEB1_high
TCGA-A2-A0CZ	53.09	0	ZEB1_Low			TCGA-A2-A0CZ	53.09	0	ZEB1_Low
TCGA-A2-A0EN	134.3	0	ZEB1_Low			TCGA-A2-A0EN	134.3	0	ZEB1_Low
TCGA-A2-A0EP	118.36	0	ZEB1_Low			TCGA-A2-A0EP	118.36	0	ZEB1_Low
TCGA-A2-A0EW	61.89	1	ZEB1_high			TCGA-A2-A0EW	61.89	1	ZEB1_high
TCGA-A2-A0T1	17.12	0	ZEB1_Low			TCGA-A2-A0T1	17.12	0	ZEB1_Low
TCGA-A2-A0T6	18.89	0	ZEB1_high			TCGA-A2-A0T6	18.89	0	ZEB1_high
TCGA-A2-A0YD	25.26	0	ZEB1_high			TCGA-A2-A0YD	25.26	0	ZEB1_high
TCGA-A2-A25A	107.62	0	ZEB1_high			TCGA-A2-A25A	107.62	0	ZEB1_high
TCGA-A2-A25F	10.58	0	ZEB1_Low			TCGA-A2-A25F	10.58	0	ZEB1_Low
TCGA-A2-A4S1	26.94	0	ZEB1_Low			TCGA-A2-A4S1	26.94	0	ZEB1_Low
TCGA-A7-A26G	23.72	0	ZEB1_high			TCGA-A7-A26G	23.72	0	ZEB1_high
TCGA-A8-A07E	19.97	0	ZEB1_Low			TCGA-A8-A07E	19.97	0	ZEB1_Low
TCGA-A8-A07J	11.99	0	ZEB1_Low			TCGA-A8-A07J	11.99	0	ZEB1_Low
TCGA-A8-A08H	0	0	ZEB1_high			TCGA-A8-A08H	0	0	ZEB1_high
TCGA-A8-A08Z	39.98	0	ZEB1_high			TCGA-A8-A08Z	39.98	0	ZEB1_high
TCGA-A8-A096	0	0	ZEB1_Low			TCGA-A8-A096	0	0	ZEB1_Low
TCGA-A8-A09D	50	0	ZEB1_Low			TCGA-A8-A09D	50	0	ZEB1_Low
TCGA-A8-A0A7	0.99	0	ZEB1_Low			TCGA-A8-A0A7	0.99	0	ZEB1_Low
TCGA-AC-A23E	22.93	0	ZEB1_high			TCGA-AC-A23E	22.93	0	ZEB1_high
TCGA-AC-A23G	73.85	0	ZEB1_Low			TCGA-AC-A23G	73.85	0	ZEB1_Low
TCGA-AC-A2FF	90.64	0	ZEB1_high			TCGA-AC-A2FF	90.64	0	ZEB1_high
TCGA-AC-A3HN	16.29	0	ZEB1_Low			TCGA-AC-A3HN	16.29	0	ZEB1_Low
TCGA-AC-A3W5	16.56	0	ZEB1_Low			TCGA-AC-A3W5	16.56	0	ZEB1_Low
TCGA-AC-A3W6	19.78	0	ZEB1_Low			TCGA-AC-A3W6	19.78	0	ZEB1_Low
TCGA-AC-A6IV	18.66	0	ZEB1_Low			TCGA-AC-A6IV	18.66	0	ZEB1_Low
TCGA-AN-A03X	0.33	0	ZEB1_Low			TCGA-AN-A03X	0.33	0	ZEB1_Low
TCGA-AN-A0FN	7.16	0	ZEB1_high			TCGA-AN-A0FN	7.16	0	ZEB1_high
TCGA-AN-A0XN	0.33	0	ZEB1_high			TCGA-AN-A0XN	0.33	0	ZEB1_high
TCGA-AN-A0XW	5.58	0	ZEB1_Low			TCGA-AN-A0XW	5.58	0	ZEB1_Low
TCGA-AO-A0J5	26.02	1	ZEB1_high			TCGA-AO-A0J5	26.02	1	ZEB1_high
TCGA-AO-A0J9	52.99	0	ZEB1_Low			TCGA-AO-A0J9	52.99	0	ZEB1_Low
TCGA-AO-A0JE	76.71	0	ZEB1_Low			TCGA-AO-A0JE	76.71	0	ZEB1_Low
TCGA-AO-A0JF	65.05	0	ZEB1_high			TCGA-AO-A0JF	65.05	0	ZEB1_high
TCGA-AO-A0JJ	61.99	0	ZEB1_Low			TCGA-AO-A0JJ	61.99	0	ZEB1_Low
TCGA-AQ-A7U7	19.19	1	ZEB1_high			TCGA-AQ-A7U7	19.19	1	ZEB1_high
TCGA-AR-A1AO	86.01	0	ZEB1_Low			TCGA-AR-A1AO	86.01	0	ZEB1_Low
TCGA-AR-A24O	118.5	0	ZEB1_high			TCGA-AR-A24O	118.5	0	ZEB1_high
TCGA-AR-A24S	97.77	0	ZEB1_Low			TCGA-AR-A24S	97.77	0	ZEB1_Low
TCGA-AR-A24T	105.19	0	ZEB1_high			TCGA-AR-A24T	105.19	0	ZEB1_high
TCGA-AR-A24V	105.22	0	ZEB1_Low			TCGA-AR-A24V	105.22	0	ZEB1_Low
TCGA-AR-A2LN	38.14	0	ZEB1_high			TCGA-AR-A2LN	38.14	0	ZEB1_high
TCGA-AR-A2LQ	40.51	0	ZEB1_high			TCGA-AR-A2LQ	40.51	0	ZEB1_high
TCGA-BH-A0AY	25.53	0	ZEB1_Low			TCGA-BH-A0AY	25.53	0	ZEB1_Low
TCGA-BH-A0AZ	63.04	0	ZEB1_high			TCGA-BH-A0AZ	63.04	0	ZEB1_high
TCGA-BH-A0BF	43.5	1	ZEB1_Low			TCGA-BH-A0BF	43.5	1	ZEB1_Low
TCGA-BH-A0BL	74.84	0	ZEB1_Low			TCGA-BH-A0BL	74.84	0	ZEB1_Low
TCGA-BH-A0BR	76.54	0	ZEB1_Low			TCGA-BH-A0BR	76.54	0	ZEB1_Low
TCGA-BH-A0C3	88.99	0	ZEB1_high			TCGA-BH-A0C3	88.99	0	ZEB1_high
TCGA-BH-A0DG	67.05	0	ZEB1_Low			TCGA-BH-A0DG	67.05	0	ZEB1_Low
TCGA-BH-A0DI	29.96	0	ZEB1_high			TCGA-BH-A0DI	29.96	0	ZEB1_high
TCGA-BH-A0DK	13.9	0	ZEB1_Low			TCGA-BH-A0DK	13.9	0	ZEB1_Low
TCGA-BH-A0DQ	3.22	0	ZEB1_high			TCGA-BH-A0DQ	3.22	0	ZEB1_high
TCGA-BH-A0DV	67.81	0	ZEB1_high			TCGA-BH-A0DV	67.81	0	ZEB1_high
TCGA-BH-A0DX	70.83	0	ZEB1_Low			TCGA-BH-A0DX	70.83	0	ZEB1_Low
TCGA-BH-A0HA	52.92	0	ZEB1_Low			TCGA-BH-A0HA	52.92	0	ZEB1_Low
TCGA-BH-A18I	35.91	0	ZEB1_high			TCGA-BH-A18I	35.91	0	ZEB1_high
TCGA-BH-A1EO	91.92	1	ZEB1_high			TCGA-BH-A1EO	91.92	1	ZEB1_high
TCGA-BH-A1EU	42.25	1	ZEB1_high			TCGA-BH-A1EU	42.25	1	ZEB1_high
TCGA-BH-A1F0	25.79	1	ZEB1_Low			TCGA-BH-A1F0	25.79	1	ZEB1_Low
TCGA-BH-A1FB	120.53	1	ZEB1_high			TCGA-BH-A1FB	120.53	1	ZEB1_high
TCGA-BH-A1FH	33.97	1	ZEB1_high			TCGA-BH-A1FH	33.97	1	ZEB1_high
TCGA-BH-A208	57.79	1	ZEB1_high			TCGA-BH-A208	57.79	1	ZEB1_high
TCGA-BH-A6R9	5.26	0	ZEB1_high			TCGA-BH-A6R9	5.26	0	ZEB1_high
TCGA-BH-A8G0	21.75	0	ZEB1_Low			TCGA-BH-A8G0	21.75	0	ZEB1_Low
TCGA-C8-A8HR	13.4	0	ZEB1_high			TCGA-C8-A8HR	13.4	0	ZEB1_high
TCGA-D8-A141	20.57	0	ZEB1_high			TCGA-D8-A141	20.57	0	ZEB1_high
TCGA-D8-A1JE	18.89	0	ZEB1_Low			TCGA-D8-A1JE	18.89	0	ZEB1_Low
TCGA-D8-A1JU	14.68	0	ZEB1_high			TCGA-D8-A1JU	14.68	0	ZEB1_high
TCGA-D8-A1Y2	14.22	0	ZEB1_Low			TCGA-D8-A1Y2	14.22	0	ZEB1_Low
TCGA-D8-A27I	14.42	0	ZEB1_high			TCGA-D8-A27I	14.42	0	ZEB1_high
TCGA-D8-A73U	16.16	0	ZEB1_Low			TCGA-D8-A73U	16.16	0	ZEB1_Low
TCGA-E2-A108	27.5	0	ZEB1_Low			TCGA-E2-A108	27.5	0	ZEB1_Low
TCGA-E2-A153	23.23	0	ZEB1_Low			TCGA-E2-A153	23.23	0	ZEB1_Low
TCGA-E2-A15M	11.04	1	ZEB1_high			TCGA-E2-A15M	11.04	1	ZEB1_high
TCGA-E2-A1B1	87.16	0	ZEB1_high			TCGA-E2-A1B1	87.16	0	ZEB1_high
TCGA-E2-A1IH	33.71	0	ZEB1_high			TCGA-E2-A1IH	33.71	0	ZEB1_high
TCGA-E2-A1IJ	28.42	0	ZEB1_Low			TCGA-E2-A1IJ	28.42	0	ZEB1_Low
TCGA-E2-A1IO	60.94	0	ZEB1_high			TCGA-E2-A1IO	60.94	0	ZEB1_high
TCGA-E2-A1L9	19.65	0	ZEB1_Low			TCGA-E2-A1L9	19.65	0	ZEB1_Low
TCGA-E2-A3DX	43.53	0	ZEB1_high			TCGA-E2-A3DX	43.53	0	ZEB1_high
TCGA-E9-A1NF	35.22	1	ZEB1_high			TCGA-E9-A1NF	35.22	1	ZEB1_high
TCGA-E9-A1NG	25.82	1	ZEB1_high			TCGA-E9-A1NG	25.82	1	ZEB1_high
TCGA-E9-A229	37.71	0	ZEB1_high			TCGA-E9-A229	37.71	0	ZEB1_high
TCGA-E9-A22A	39.06	0	ZEB1_Low			TCGA-E9-A22A	39.06	0	ZEB1_Low
TCGA-E9-A22E	41.69	0	ZEB1_high			TCGA-E9-A22E	41.69	0	ZEB1_high
TCGA-E9-A243	20.11	0	ZEB1_Low			TCGA-E9-A243	20.11	0	ZEB1_Low
TCGA-EW-A1P1	39.75	0	ZEB1_high			TCGA-EW-A1P1	39.75	0	ZEB1_high
TCGA-EW-A2FR	54.96	0	ZEB1_high			TCGA-EW-A2FR	54.96	0	ZEB1_high
TCGA-GI-A2C8	7.39	0	ZEB1_Low			TCGA-GI-A2C8	7.39	0	ZEB1_Low
TCGA-GM-A2DI	85.09	0	ZEB1_Low			TCGA-GM-A2DI	85.09	0	ZEB1_Low
TCGA-GM-A4E0	71.98	0	ZEB1_high			TCGA-GM-A4E0	71.98	0	ZEB1_high
TCGA-JL-A3YW	11.83	0	ZEB1_Low			TCGA-JL-A3YW	11.83	0	ZEB1_Low
TCGA-LD-A9QF	10.61	0	ZEB1_Low			TCGA-LD-A9QF	10.61	0	ZEB1_Low
TCGA-LL-A440	24.93	0	ZEB1_Low			TCGA-LL-A440	24.93	0	ZEB1_Low
TCGA-OL-A5RY	24.7	0	ZEB1_Low			TCGA-OL-A5RY	24.7	0	ZEB1_Low
TCGA-S3-AA15	17.25	0	ZEB1_Low			TCGA-S3-AA15	17.25	0	ZEB1_Low
TCGA-XX-A89A	16.03	0	ZEB1_high			TCGA-XX-A89A	16.03	0	ZEB1_high

## Sheet: Fig. 1j
	Luminal	Basal	Stromal
Krt8	1	0.02	0.02
	1	0.05	0.04
	1	0.09	0.01
	Luminal	Basal	Stromal
Cdh2	1	8.82	3.5
	1	10.58	4.65
	1	7.81	3.35
	Luminal	Basal	Stromal
Cdh1	1	0.72	0.04
	1	0.6	0.04
	1	0.76	0.07
	Luminal	Basal	Stromal
Fn1	1	4.82	48.2
	1	4.03	37.08
	1	3.54	43.92
	Luminal	Basal	Stromal
ZEB1	1	5.48	38.3
	1	3.29	33.5
	1	4.06	43.53

## Sheet: Fig. 2d
Survival days	PyMT-Fib-WT	PyMT-Fib-Het	PyMT-Fib-cKO
58	1
61	1
64	1
69	1
79	1
57	1
64	1
55	1
61	1
55	1
63	1
63	1
53	1
45	1
47	1
51	1
61	1
44	1
51	1
47	1
61		1
78		1
68		1
60		1
65		1
56		1
60		1
50		1
65		1
65		1
55		1
58		1
44		1
55		1
58		1
56		1
53		1
55		1
82		1
64		1
46			1
49			1
62			1
62			1
58			1
67			1
75			1
70			1
64			1
75			1
71			1
87			1
86			1
92			1
80			1
57			1
94			1
77			1
72			1
71			1
71			1
70			1
71			1

## Sheet: Fig. 2e
PyMT-Fib-WT	PyMT-Fib-cKO
4	0	>5
3	1	3~5
2	6	2
1	3	1

## Sheet: Fig. 2g
	PyMT-Fib-WT	PyMT-Fib-cKO			PyMT-Fib-WT	PyMT-Fib-cKO			PyMT-Fib-WT	PyMT-Fib-cKO
8 wk	18.6	3.4		10 wk	35.2	13.6		13 wk	78.7	10.8
	24.7	6.3			36.7	8.2			59.3	16.9
	28.5	5.2			22.5	9			72.2	15.9
	29.5	3.8			37.5	11.9			81	11
	20.5	6.5			23.5	12			59.4	17.8

[truncated: 31 more sheets: Fig. 2i, Fig. 2j, Fig. 3c, Fig. 3e, Fig. 4b, Fig. 4e, Fig. 4f, Fig. 4h, Fig. 5a, Fig. 5d, Fig. 5f, Fig. 6b, Fig. 6e, Fig. 7l, Fig. 8a, Fig. 8d, Fig. 8e, Fig. 8g, Fig. 8i, Fig. 8k …]
